# Supplementary material for: Biochemistry and Immune Biomarkers Indicate Interacting Effects of Pre- and Postnatal Stressors in Pigs across Sexes
Source: Animals (Basel). 2021 Apr 1;11(4):987. doi: 10.3390/ani11040987 (PMC8067328; doi:10.3390/ani11040987)
Supplement: Supplementary file 1 [file animals-11-00987-s001.zip]

Archive with 1 entries (1 files):
- rymutchemcytopd60_animalsSuppTablesfeb2421docx.docx
